# Supplementary material for: PKM2 Modulation in Head and Neck Squamous Cell Carcinoma
Source: Int J Mol Sci. 2022 Jan 11;23(2):775. doi: 10.3390/ijms23020775 (PMC8775697; doi:10.3390/ijms23020775)
Supplement: Supplementary file 1 [file ijms-23-00775-s001.zip]

Archive with 1 entries (1 files):
- ijms-1508895 - Supplementary.pdf
